# Supplementary material for: Construction of Ancestral Chromosomes in Gymnosperms and the Application in Comparative Genomic Analysis
Source: Plants (Basel). 2025 Aug 1;14(15):2361. doi: 10.3390/plants14152361 (PMC12349002; doi:10.3390/plants14152361)
Supplement: Supplementary file 1 [file plants-14-02361-s001.zip]

Archive with 1 entries (1 files):
- plants-3772637-supplementary.pdf
